# Supplementary material for: The Oriental flat bug genus Libiocoris Kormilev, 1957 revisited: re-examination, synonymy, and description of a new genus (Heteroptera, Aradidae)
Source: Zookeys. 2018 Oct 10;(789):115–37. doi: 10.3897/zookeys.789.26165 (PMC6193055; doi:10.3897/zookeys.789.26165)
Supplement: XML Treatment for Paralibiocoris [file zookeys.789.26165-treatment1.xml]

<!DOCTYPE tp:taxon-treatment
  PUBLIC "-//TaxonX//DTD Taxonomic Treatment Publishing DTD v0 20100105//EN" "tax-treatment-NSO.dtd">
<tp:taxon-treatment xmlns:tp="http://www.plazi.org/taxpub"><tp:treatment-meta><kwd-group><label>Taxon classification</label><kwd><named-content xmlns:xlink="http://www.w3.org/1999/xlink" content-type="kingdom">Animalia</named-content></kwd><kwd><named-content xmlns:xlink="http://www.w3.org/1999/xlink" content-type="order">Hemiptera</named-content></kwd><kwd><named-content xmlns:xlink="http://www.w3.org/1999/xlink" content-type="family">Aradidae</named-content></kwd></kwd-group><mixed-citation publication-type="journal"><person-group><name><surname>Bai</surname><given-names>Xiaoshuan</given-names></name><name><surname>Heiss</surname><given-names>Ernst</given-names></name><name><surname>Cai</surname><given-names>Wanzhi</given-names></name></person-group><article-title>The Oriental flat bug genus <italic><tp:taxon-name><tp:taxon-name-part taxon-name-part-type="genus" reg="Libiocoris">Libiocoris</tp:taxon-name-part></tp:taxon-name></italic> Kormilev, 1957 revisited: re-examination, synonymy, and description of a new genus (<tp:taxon-name><tp:taxon-name-part taxon-name-part-type="suborder">Heteroptera</tp:taxon-name-part></tp:taxon-name>, <tp:taxon-name><tp:taxon-name-part taxon-name-part-type="family">Aradidae</tp:taxon-name-part></tp:taxon-name>)</article-title><source>Zookeys</source><day>10</day><month>10</month><year>2018</year><volume>2018</volume><issue>789</issue><fpage>115</fpage><lpage>137</lpage><pub-id pub-id-type="doi">10.3897/zookeys.789.26165</pub-id></mixed-citation></tp:treatment-meta><tp:nomenclature><tp:taxon-name>
              <tp:taxon-name-part taxon-name-part-type="genus" reg="Paralibiocoris">Paralibiocoris</tp:taxon-name-part>
              <object-id xmlns:xlink="http://www.w3.org/1999/xlink" content-type="zoobank" xlink:type="simple">http://zoobank.org/BE3C5C3E-DE96-418B-A434-A60EBC5E0FB8</object-id>
            </tp:taxon-name><tp:taxon-status xmlns:xlink="http://www.w3.org/1999/xlink" xlink:type="simple">gen. n.</tp:taxon-status></tp:nomenclature><tp:treatment-sec sec-type="type species" id="SECID0EDIAE"><title>Type species.</title><p><italic><tp:taxon-name><tp:taxon-name-part taxon-name-part-type="genus" reg="Libiocoris">Libiocoris</tp:taxon-name-part><tp:taxon-name-part taxon-name-part-type="species" reg="heissi">heissi</tp:taxon-name-part></tp:taxon-name></italic> Bai, Yang &amp; Cai, 2006.</p></tp:treatment-sec><tp:treatment-sec sec-type="diagnosis" id="SECID0EUIAE"><title>Diagnosis.</title><p>General aspect similar to <italic><tp:taxon-name><tp:taxon-name-part taxon-name-part-type="genus" reg="Libiocoris">Libiocoris</tp:taxon-name-part></tp:taxon-name></italic> Kormilev, 1957 but is distinguished from the type species <italic><tp:taxon-name><tp:taxon-name-part taxon-name-part-type="genus" reg="Libiocoris">Libiocoris</tp:taxon-name-part><tp:taxon-name-part taxon-name-part-type="species" reg="poecilus">poecilus</tp:taxon-name-part></tp:taxon-name></italic> (characters in brackets) by the following set of morphological characters:</p><p>• position of spiracles: II ventral, III–VII lateral and visible from above (II–III ventral IV–V sublateral not visible from above, VI–VII lateral and visible);</p><p>• fused <abbrev xmlns:xlink="http://www.w3.org/1999/xlink" xlink:title="dorsal external laterotergite (connexivum)" id="ABBRID0EPJAE" xlink:type="simple">deltg</abbrev> II+III shorter, reaching only posterior border of metanotum (Figs <xref ref-type="fig" rid="F1">1</xref>, <xref ref-type="fig" rid="F1">3</xref>) (extending forward to half-length of mesonotum which is not shown in Fig. <xref ref-type="fig" rid="F1">1</xref> of <xref ref-type="bibr" rid="B5">Kormilev’s (1957)</xref> description but mentioned by <xref ref-type="bibr" rid="B8">Usinger and Matsuda’s (1959)</xref> redescription, and verified at types (Figs <xref ref-type="fig" rid="F12">81</xref>, <xref ref-type="fig" rid="F12">82</xref>);</p><p>• presence of a smooth oblique callus on <abbrev xmlns:xlink="http://www.w3.org/1999/xlink" xlink:title="ventral laterotergite" id="ABBRID0ERKAE" xlink:type="simple">vltg</abbrev> VII of male which is independent of spiracle VII (Figure <xref ref-type="fig" rid="F2">12</xref>) (lacking and not developed, fig. 4 of <xref ref-type="bibr" rid="B5">Kormilev 1957</xref>);</p><p>• fused median longitudinal sclerite reaching from pronotum to tergal plate bottle-shaped along meso- and metanotum, then restricted along <abbrev xmlns:xlink="http://www.w3.org/1999/xlink" xlink:title="mediotergite" id="ABBRID0E6KAE" xlink:type="simple">mtg</abbrev> I+II and carinate, <!--PageBreak-->the fusion line between metanotum – <abbrev xmlns:xlink="http://www.w3.org/1999/xlink" xlink:title="mediotergite" id="ABBRID0EFLAE" xlink:type="simple">mtg</abbrev> I+II marked by a suture (Figs <xref ref-type="fig" rid="F2">5</xref>, <xref ref-type="fig" rid="F2">7</xref>) (narrow and subparallel along meso-metanotum with a longitudinal sulcus, fused to but without a suture between metanotum – <abbrev xmlns:xlink="http://www.w3.org/1999/xlink" xlink:title="mediotergite" id="ABBRID0ERLAE" xlink:type="simple">mtg</abbrev> I+II) (Figs <xref ref-type="fig" rid="F12">81</xref>, <xref ref-type="fig" rid="F12">82</xref>);</p><p>• median ridge of abdomen distinctly elevated along midline (flat, not developed), dorsally reflexed <abbrev xmlns:xlink="http://www.w3.org/1999/xlink" xlink:title="ventral laterotergite" id="ABBRID0E6LAE" xlink:type="simple">vltg</abbrev> VII subrectangular (produced posteriorly, long and acute in male, shorter and acute in female);</p><p>• shape of male pygophore pyriform, produced posteriorly (wide and short).</p><p><italic><tp:taxon-name><tp:taxon-name-part taxon-name-part-type="genus" reg="Paralibiocoris">Paralibiocoris</tp:taxon-name-part></tp:taxon-name></italic> gen. n. is very similar to <italic><tp:taxon-name><tp:taxon-name-part taxon-name-part-type="genus" reg="Bruneiaptera">Bruneiaptera</tp:taxon-name-part></tp:taxon-name></italic> Heiss, 2011 from Borneo, sharing basic habitus and dorsal thoracic structures; however, in <italic><tp:taxon-name><tp:taxon-name-part taxon-name-part-type="genus" reg="Brunneiaptera">Brunneiaptera</tp:taxon-name-part></tp:taxon-name></italic> all spiracles (II–VII) are lateral and visible from above.</p></tp:treatment-sec><tp:treatment-sec sec-type="description" id="SECID0E2MAE"><title>Description.</title><p>Apterous, of small size 4.4–5.8 mm; habitus elongate-oval; legs and antennae beset with small setigerous granules; coloration yellowish to reddish or blackish brown.</p><p><italic>Head.</italic> Subquadrangular, longer or as wide as distance across eyes; clypeus short, genae slightly produced; antenniferous tubercles short with acute apices; antennae long and slender, first and third and second and fourth segments subequal in length, first stout, incrassate, second and third cylindrical, fourth fusiform; eyes small, granulate; postocular tubercles distinct; rostrum arising from a slit-like atrium, not reaching limits of rostral groove.</p><p><italic>Thorax.</italic> Pronotum short and wide; anterolateral angles produced forward beyond collar forming large blunt or rounded lobes; disc with a median sulcus; separated from mesonotum by a transverse intersegmental furrow; meso- and metanotum separated only laterally, the elevated median ridge smooth without sulcus; lateral sclerites with longitudinal elevations; metanotum separated from fused <abbrev xmlns:xlink="http://www.w3.org/1999/xlink" xlink:title="mediotergite" id="ABBRID0EINAE" xlink:type="simple">mtg</abbrev> I+II by a narrow transverse sulcus;</p><p><italic>Abdomen.</italic> Mtg I and II fused together; <abbrev xmlns:xlink="http://www.w3.org/1999/xlink" xlink:title="mediotergite" id="ABBRID0EQNAE" xlink:type="simple">mtg</abbrev> III to VI fused into a subquadrangular tergal plate, elevated along midline with usual pattern of large and small callous spots and dots; <abbrev xmlns:xlink="http://www.w3.org/1999/xlink" xlink:title="mediotergite" id="ABBRID0EUNAE" xlink:type="simple">mtg</abbrev> VII strongly elevated posteriorly in male and slightly elevated in female; pygophore cordate; paratergites VIII clavate or lobiform.</p><p><italic>Venter.</italic> Prosternum raised and with Y-shaped median carina; meso- and metasternum and sternum II+III fused and flattened medially. Spiracles II ventral, III-VII lateral on dorsally reflexed <abbrev xmlns:xlink="http://www.w3.org/1999/xlink" xlink:title="ventral laterotergite" id="ABBRID0E3NAE" xlink:type="simple">vltg</abbrev> III-VII and visible from above; spiracle VIII terminal on <abbrev xmlns:xlink="http://www.w3.org/1999/xlink" xlink:title="paratergite" id="ABBRID0EAOAE" xlink:type="simple">ptg</abbrev> VIII.</p><p><italic>Legs.</italic> long and slender, without spine, preapical comb on fore tibia present, femora subcylindrical, claws with fine pulvilli.</p></tp:treatment-sec><tp:treatment-sec sec-type="etymology" id="SECID0EIOAE"><title>Etymology.</title><p>From “para-“ close to (Greek) and <italic><tp:taxon-name><tp:taxon-name-part taxon-name-part-type="genus" reg="Libiocoris">Libiocoris</tp:taxon-name-part></tp:taxon-name></italic>.</p></tp:treatment-sec><tp:treatment-sec><!--Section generated to contain objects referenced in tp:taxon-treatment.--><fig id="F1" position="float" orientation="portrait"><label>Figures 1–4.</label><caption><p><italic><tp:taxon-name><tp:taxon-name-part taxon-name-part-type="genus" reg="Paralibiocoris">Paralibiocoris</tp:taxon-name-part><tp:taxon-name-part taxon-name-part-type="species" reg="heissi">heissi</tp:taxon-name-part></tp:taxon-name></italic>. Holotype female (<bold>1, 2</bold>) dorsal and ventral view; male (<bold>3, 4</bold>) dorsal and ventral view. Scale bar: 1 mm.</p></caption><graphic xmlns:xlink="http://www.w3.org/1999/xlink" xlink:href="zookeys-789-115-g001.jpg" position="float" orientation="portrait" xlink:type="simple" id="oo_234344.jpg"/></fig><fig id="F12" position="float" orientation="portrait"><label>Figures 81–86.</label><caption><p><italic><tp:taxon-name><tp:taxon-name-part taxon-name-part-type="genus" reg="Libiocoris">Libiocoris</tp:taxon-name-part></tp:taxon-name></italic>, habitus dorsal view. <italic><tp:taxon-name><tp:taxon-name-part taxon-name-part-type="genus" reg="Libiocoris">L.</tp:taxon-name-part><tp:taxon-name-part taxon-name-part-type="species" reg="poecilus">poecilus</tp:taxon-name-part></tp:taxon-name></italic> holotype male (<bold>81</bold>); ditto paratype female (<bold>82</bold>); <italic><tp:taxon-name><tp:taxon-name-part taxon-name-part-type="genus" reg="Libiocoris">L.</tp:taxon-name-part><tp:taxon-name-part taxon-name-part-type="species" reg="angulatus">angulatus</tp:taxon-name-part></tp:taxon-name></italic> holotype female (<bold>83</bold>); <italic><tp:taxon-name><tp:taxon-name-part taxon-name-part-type="genus" reg="Libiocoris">L.</tp:taxon-name-part><tp:taxon-name-part taxon-name-part-type="species" reg="indicus">indicus</tp:taxon-name-part></tp:taxon-name></italic> holotype male (<bold>84</bold>)(after Heiss, 1982); <italic><tp:taxon-name><tp:taxon-name-part taxon-name-part-type="genus" reg="Libiocoris">L.</tp:taxon-name-part><tp:taxon-name-part taxon-name-part-type="species" reg="antennatus">antennatus</tp:taxon-name-part></tp:taxon-name></italic> holotype female (85) (after Usinger &amp; Matsuda, 1959); <italic><tp:taxon-name><tp:taxon-name-part taxon-name-part-type="genus" reg="Libiocoris">L.</tp:taxon-name-part><tp:taxon-name-part taxon-name-part-type="species" reg="angulatus">angulatus</tp:taxon-name-part></tp:taxon-name></italic> holotype female, illustration in Usinger &amp; Matsuda, 1959 with incorrect scale for antennae (<bold>86</bold>). Scale bar: 1 mm.</p></caption><graphic xmlns:xlink="http://www.w3.org/1999/xlink" xlink:href="zookeys-789-115-g013.jpg" position="float" orientation="portrait" xlink:type="simple" id="oo_234356.jpg"/></fig><fig id="F2" position="float" orientation="portrait"><label>Figures 5–17.</label><caption><p><italic><tp:taxon-name><tp:taxon-name-part taxon-name-part-type="genus" reg="Paralibiocoris">Paralibiocoris</tp:taxon-name-part><tp:taxon-name-part taxon-name-part-type="species" reg="heissi">heissi</tp:taxon-name-part></tp:taxon-name></italic>. Holotype female (<bold>5, 6, 9, 10</bold>) dorsal and ventral thorax and abdomen; male (<bold>7, 8, 11, 12</bold>) dorsal and ventral thorax and abdomen; pygophore dorsal and lateral view (<bold>13, 14</bold>); right paramere in three positions (<bold>15, 16, 17</bold>). Scale bars: 0.5 mm (<bold>5–14</bold>), 0.1 mm (<bold>15–17</bold>).</p></caption><graphic xmlns:xlink="http://www.w3.org/1999/xlink" xlink:href="zookeys-789-115-g002.jpg" position="float" orientation="portrait" xlink:type="simple" id="oo_234345.jpg"/></fig></tp:treatment-sec><ref-list><ref id="B5"><mixed-citation xmlns:xlink="http://www.w3.org/1999/xlink" xlink:type="simple"><person-group><name name-style="western"><surname>Kormilev</surname><given-names>NA</given-names></name></person-group> (<year>1957</year>) <article-title>Notes on <tp:taxon-name><tp:taxon-name-part taxon-name-part-type="family">Aradidae</tp:taxon-name-part></tp:taxon-name> from the Eastern Hemisphere XI (<tp:taxon-name><tp:taxon-name-part taxon-name-part-type="order">Hemiptera</tp:taxon-name-part></tp:taxon-name>). On some apterous <tp:taxon-name><tp:taxon-name-part taxon-name-part-type="subfamily">Mezirinae</tp:taxon-name-part></tp:taxon-name> from New Guinea.</article-title><source>The Philippine Journal of Science</source><volume>85</volume>: <fpage>389</fpage>–<lpage>403</lpage>.</mixed-citation></ref><ref id="B8"><mixed-citation xmlns:xlink="http://www.w3.org/1999/xlink" xlink:type="simple"><person-group><name name-style="western"><surname>Usinger</surname><given-names>RL</given-names></name><name name-style="western"><surname>Matsuda</surname><given-names>R</given-names></name></person-group> (<year>1959</year>) <italic>Classification of the <tp:taxon-name><tp:taxon-name-part taxon-name-part-type="family">Aradidae</tp:taxon-name-part></tp:taxon-name></italic>, British Museum (Natural History), London, 410 pp.</mixed-citation></ref></ref-list></tp:taxon-treatment>
