# Supplementary material for: The Oriental flat bug genus Libiocoris Kormilev, 1957 revisited: re-examination, synonymy, and description of a new genus (Heteroptera, Aradidae)
Source: Zookeys. 2018 Oct 10;(789):115–37. doi: 10.3897/zookeys.789.26165 (PMC6193055; doi:10.3897/zookeys.789.26165)
Supplement: XML Treatment for Paralibiocoris heissi [file zookeys.789.26165-treatment2.xml]

<!DOCTYPE tp:taxon-treatment
  PUBLIC "-//TaxonX//DTD Taxonomic Treatment Publishing DTD v0 20100105//EN" "tax-treatment-NSO.dtd">
<tp:taxon-treatment xmlns:tp="http://www.plazi.org/taxpub"><tp:treatment-meta><kwd-group><label>Taxon classification</label><kwd><named-content xmlns:xlink="http://www.w3.org/1999/xlink" content-type="kingdom">Animalia</named-content></kwd><kwd><named-content xmlns:xlink="http://www.w3.org/1999/xlink" content-type="order">Hemiptera</named-content></kwd><kwd><named-content xmlns:xlink="http://www.w3.org/1999/xlink" content-type="family">Aradidae</named-content></kwd></kwd-group><mixed-citation publication-type="journal"><person-group><name><surname>Bai</surname><given-names>Xiaoshuan</given-names></name><name><surname>Heiss</surname><given-names>Ernst</given-names></name><name><surname>Cai</surname><given-names>Wanzhi</given-names></name></person-group><article-title>The Oriental flat bug genus <italic><tp:taxon-name><tp:taxon-name-part taxon-name-part-type="genus" reg="Libiocoris">Libiocoris</tp:taxon-name-part></tp:taxon-name></italic> Kormilev, 1957 revisited: re-examination, synonymy, and description of a new genus (<tp:taxon-name><tp:taxon-name-part taxon-name-part-type="suborder">Heteroptera</tp:taxon-name-part></tp:taxon-name>, <tp:taxon-name><tp:taxon-name-part taxon-name-part-type="family">Aradidae</tp:taxon-name-part></tp:taxon-name>)</article-title><source>Zookeys</source><day>10</day><month>10</month><year>2018</year><volume>2018</volume><issue>789</issue><fpage>115</fpage><lpage>137</lpage><pub-id pub-id-type="doi">10.3897/zookeys.789.26165</pub-id></mixed-citation></tp:treatment-meta><tp:nomenclature><tp:taxon-name>
              <tp:taxon-name-part taxon-name-part-type="genus" reg="Paralibiocoris">Paralibiocoris</tp:taxon-name-part>
              <tp:taxon-name-part taxon-name-part-type="species" reg="heissi">heissi</tp:taxon-name-part>
            </tp:taxon-name><tp:taxon-authority>(Bai, Yang &amp; Cai, 2006)</tp:taxon-authority><tp:taxon-status xmlns:xlink="http://www.w3.org/1999/xlink" xlink:type="simple">comb. n.</tp:taxon-status><xref ref-type="fig" rid="F1">Figs 1–4</xref><xref ref-type="fig" rid="F2">, 5–17</xref><tp:nomenclature-citation-list><tp:nomenclature-citation><tp:taxon-name>
                  <tp:taxon-name-part taxon-name-part-type="genus" reg="Libiocoris">Libiocoris</tp:taxon-name-part>
                  <tp:taxon-name-part taxon-name-part-type="species" reg="heissi">heissi</tp:taxon-name-part>
                </tp:taxon-name><comment>Bai, Yang &amp; Cai 2006: 41, figs 1, 3–7 (<named-content xmlns:xlink="http://www.w3.org/1999/xlink" content-type="dwc:institutional_code" xlink:type="simple">CAU</named-content>).</comment></tp:nomenclature-citation><tp:nomenclature-citation><tp:taxon-name>
                  <tp:taxon-name-part taxon-name-part-type="genus" reg="Libiocoris">Libiocoris</tp:taxon-name-part>
                  <tp:taxon-name-part taxon-name-part-type="species" reg="sinensis">sinensis</tp:taxon-name-part>
                </tp:taxon-name><comment>Bai, Yang &amp; Cai 2006: 43, figs 2, 8–12 (<named-content xmlns:xlink="http://www.w3.org/1999/xlink" content-type="dwc:institutional_code" xlink:type="simple">CAU</named-content>) syn. n.</comment></tp:nomenclature-citation></tp:nomenclature-citation-list></tp:nomenclature><tp:treatment-sec sec-type="type material" id="SECID0E1ZAE"><title>Type material.</title><p>Holotype (♀): China, Hainan, Baisha, Yinggeling, 1050 m, 10.IX.2005, L. S. Chen leg. (<named-content xmlns:xlink="http://www.w3.org/1999/xlink" content-type="dwc:institutional_code" xlink:type="simple">EMIH</named-content>). <bold>Additional material examined.</bold> ♂, China, Hainan, Baisha,Yinggeling, 950 m, 2.VIII.2007, Bai X.S.; ♂, China, Hainan, Wuzhi mountain, 8.V.2008, Bai X.S.; ♀, China, Hainan, Baisha,Yinggeling, 950m, 2.VIII.2007, Bai X.S.; 2♀, China, Hainan, Ledong, Jianfengling, 900 m, 21.VII.2004, Wu Jie (<named-content xmlns:xlink="http://www.w3.org/1999/xlink" content-type="dwc:institutional_code" xlink:type="simple">EMIH</named-content>, <named-content xmlns:xlink="http://www.w3.org/1999/xlink" content-type="dwc:institutional_code" xlink:type="simple">CAU</named-content>); ♂,♀ China, Baisha, / Yinggeling 1200 m / <named-content xmlns:xlink="http://www.w3.org/1999/xlink" content-type="dwc:verbatimCoordinates" xlink:type="simple"><named-content content-type="geo-json" specific-use="{&#34;type&#34;:&#34;Point&#34;,&#34;coordinates&#34;:[109.564722,19.054444]}" id="NCID0EU1AE" xlink:type="simple">19°03'16"N, 109°33'53"E</named-content></named-content> /2.VIII.2007, Bai X.S. (<abbrev xmlns:xlink="http://www.w3.org/1999/xlink" content-type="institution" xlink:title="Collection Ernst Heiss, Tiroler Landesmuseum Innsbruck, Austria" id="ABBRID0EZ1AE" xlink:type="simple">CEHI</abbrev> ex <named-content xmlns:xlink="http://www.w3.org/1999/xlink" content-type="dwc:institutional_code" xlink:type="simple">CAU</named-content>).</p><p>As both taxa were described on single females and males are now available, the holotype of <italic><tp:taxon-name><tp:taxon-name-part taxon-name-part-type="genus" reg="Libiocoris"/><tp:taxon-name-part taxon-name-part-type="species" reg="heissi">heissi</tp:taxon-name-part></tp:taxon-name></italic> is redescribed and additional features of the male added.</p></tp:treatment-sec><tp:treatment-sec sec-type="diagnosis" id="SECID0EP2AE"><title>Diagnosis.</title><p>As generic description.</p></tp:treatment-sec><tp:treatment-sec sec-type="redescription" id="SECID0EU2AE"><title>Redescription.</title><p>Apterous female, incrustation removed to recognise dorsal structures.</p><p><italic>Head.</italic> Slightly longer than wide across eyes (1.0/0.9); clypeus short reaching basal one-third of first antennal segment, strongly raised anteriorly, with tubercle near apex; genae slightly produced over clypeus; antenniferous tubercles short, dilated, apices acute, diverging anteriorly; antennae 2.1 times as long as width of head across eyes, length of antennal segments I to IV = 0.65, 0.30, 0.65, 0.30; eyes small, not protruding; postocular tubercles small but distinct, not reaching outer margin of eyes; postocular borders behind tubercles straight and converging to constricted collar; vertex with Y-shaped granulate carina flanked by two(1+1) large, ovate infraocular callosities; rostrum short, rostral groove wide and deep, closed posteriorly.</p><p><italic>Pronotum</italic>. 2.8 times as wide as long (1.4/0.5); collar narrow, anterolateral angles produced forward beyond collar as two (1+1) large, blunt, granulate lobes; disc with a longitudinal median furrow flanked by ovate callosities; posterior margin of pronotum slightly convex posteriorly, separated from mesonotum by a deep furrow.</p><!--PageBreak--><!--PageBreak--><p><italic>Mesonotum.</italic> Wider than pronotum, separated from metanotum by two (1+1) deep furrows laterally; across meso- and metanota medially with an elongate, subpentagonal bottle-shaped ridge, 1.53 times as long as wide (0.87/0.57), subrounded anteriorly and truncate posteriorly, smooth and without longitudinal sulcus; lateral of median ridge disc with four (2+2) longitudinal sclerites, lateral margins granulate.</p><p><italic>Metanotum.</italic> Wider than mesonotum; separated from fused <abbrev xmlns:xlink="http://www.w3.org/1999/xlink" xlink:title="mediotergite" id="ABBRID0EL3AE" xlink:type="simple">mtg</abbrev> I+II by a slightly sinuate thin sulcus; lateral of median ridge with two (1+1) large subtriangular callosities, 2 (1+1) longitudinal ridges lateral of callosity discs, lateral margins granulate, similar to those of mesonotum.</p><p><italic>Abdomen</italic>. Mtg I and II completely fused, depressed at middle, there with a median longitudinal ridge laterally separated by deep furrows from wide oblique lateral plates, sloping posteriorly and sideways, further laterally with two (1+1) large subtriangular depressions; tergal plate with a slightly raised median ridge on <abbrev xmlns:xlink="http://www.w3.org/1999/xlink" xlink:title="mediotergite" id="ABBRID0ET3AE" xlink:type="simple">mtg</abbrev> III, a pentagonal elevation on <abbrev xmlns:xlink="http://www.w3.org/1999/xlink" xlink:title="mediotergite" id="ABBRID0EX3AE" xlink:type="simple">mtg</abbrev> IV then tapering posteriorly.</p><p><italic>Venter.</italic> Sterna III to VI raised along posterior border, depressed along anterior border, and with triangular, smooth spots medially, flanked by two (1+1) large, transversely ovate depressions, these bearing two (1+1) round callous spots; laterally four (2+2) smaller round callous spots present; spiracles II ventral, III–VIII lateral and visible from above.</p><p><italic>Legs.</italic> Long and slender, without spines, preapical comb on fore tibia present, femora subcylindrical, claws with fine pulvilli.</p><p><bold><italic>Male.</italic></bold> Morphological features similar to female but of smaller size. Head as long as wide across eyes; median plate of meso- metanotum more elongate 1.82 times as long as wide (0.73/0.40); <abbrev xmlns:xlink="http://www.w3.org/1999/xlink" xlink:title="mediotergite" id="ABBRID0EK4AE" xlink:type="simple">mtg</abbrev> VII strongly elevated posteriorly; reflexed <abbrev xmlns:xlink="http://www.w3.org/1999/xlink" xlink:title="ventral laterotergite" id="ABBRID0EO4AE" xlink:type="simple">vltg</abbrev> VII forming triangular lobes posterolaterally, ventral side with a distinct oblique smooth callus, reaching lateral margin; <abbrev xmlns:xlink="http://www.w3.org/1999/xlink" xlink:title="paratergite" id="ABBRID0ES4AE" xlink:type="simple">ptg</abbrev> VIII short and clavate much shorter than cordate pyriform pygophore (Figs <xref ref-type="fig" rid="F2">13</xref>, <xref ref-type="fig" rid="F2">14</xref>); parameres slender (Figs <xref ref-type="fig" rid="F2">15–17</xref>).</p><fig id="F1" position="float" orientation="portrait"><label>Figures 1–4.</label><caption><p><italic><tp:taxon-name><tp:taxon-name-part taxon-name-part-type="genus" reg="Paralibiocoris">Paralibiocoris</tp:taxon-name-part><tp:taxon-name-part taxon-name-part-type="species" reg="heissi">heissi</tp:taxon-name-part></tp:taxon-name></italic>. Holotype female (<bold>1, 2</bold>) dorsal and ventral view; male (<bold>3, 4</bold>) dorsal and ventral view. Scale bar: 1 mm.</p></caption><graphic xmlns:xlink="http://www.w3.org/1999/xlink" xlink:href="zookeys-789-115-g001.jpg" position="float" orientation="portrait" xlink:type="simple" id="oo_234344.jpg"/></fig><fig id="F2" position="float" orientation="portrait"><label>Figures 5–17.</label><caption><p><italic><tp:taxon-name><tp:taxon-name-part taxon-name-part-type="genus" reg="Paralibiocoris">Paralibiocoris</tp:taxon-name-part><tp:taxon-name-part taxon-name-part-type="species" reg="heissi">heissi</tp:taxon-name-part></tp:taxon-name></italic>. Holotype female (<bold>5, 6, 9, 10</bold>) dorsal and ventral thorax and abdomen; male (<bold>7, 8, 11, 12</bold>) dorsal and ventral thorax and abdomen; pygophore dorsal and lateral view (<bold>13, 14</bold>); right paramere in three positions (<bold>15, 16, 17</bold>). Scale bars: 0.5 mm (<bold>5–14</bold>), 0.1 mm (<bold>15–17</bold>).</p></caption><graphic xmlns:xlink="http://www.w3.org/1999/xlink" xlink:href="zookeys-789-115-g002.jpg" position="float" orientation="portrait" xlink:type="simple" id="oo_234345.jpg"/></fig></tp:treatment-sec><tp:treatment-sec sec-type="description" id="SECID0EDAAG"><title>Measurements</title><p>[in mm, ♂(n = 2)/♀ (n = 3), holotype in parentheses]. Body length 4.4-4.45/5.1-5.8 (5.6); maximal width of abdomen 2.05-2.2/2.65-3.05 (3.05). Head length 0.8-0.85/0.9-1.05 (1.0), width 0.8/0.8-0.95 (0.9). Pronotum length 0.4/ 0.45-0.5 (0.5), width 1.15-1.2/1.3-1.45 (1.4). Mesonotum width 1.5-1.6/1.7-1.95 (1.8). Metanotum width 1.8-1.9/2.05-2.3 (2.25). Length of antennal segments I–IV = 0.60, 0.25, 0.60, 0.30/0.6-0.7, 0.3-0.35, 0.6-0.7, 0.3-0.35 (0.65, 0.30, 0.65, 0.30).</p></tp:treatment-sec><tp:treatment-sec sec-type="distribution" id="SECID0EIAAG"><title>Distribution.</title><p>China (Hainan).</p></tp:treatment-sec><tp:treatment-sec sec-type="comments" id="SECID0ENAAG"><title>Comments.</title><p>As the generic characters and diagnosis are valid for all hereafter described new congeneric taxa, common features are not repeated except those differing in structure of thoracic median plate, size, and measurements distinctive for the specific taxa.</p></tp:treatment-sec></tp:taxon-treatment>
