# Supplementary material for: The Oriental flat bug genus Libiocoris Kormilev, 1957 revisited: re-examination, synonymy, and description of a new genus (Heteroptera, Aradidae)
Source: Zookeys. 2018 Oct 10;(789):115–37. doi: 10.3897/zookeys.789.26165 (PMC6193055; doi:10.3897/zookeys.789.26165)
Supplement: XML Treatment for Paralibiocoris roundangulus [file zookeys.789.26165-treatment3.xml]

<!DOCTYPE tp:taxon-treatment
  PUBLIC "-//TaxonX//DTD Taxonomic Treatment Publishing DTD v0 20100105//EN" "tax-treatment-NSO.dtd">
<tp:taxon-treatment xmlns:tp="http://www.plazi.org/taxpub"><tp:treatment-meta><kwd-group><label>Taxon classification</label><kwd><named-content xmlns:xlink="http://www.w3.org/1999/xlink" content-type="kingdom">Animalia</named-content></kwd><kwd><named-content xmlns:xlink="http://www.w3.org/1999/xlink" content-type="order">Hemiptera</named-content></kwd><kwd><named-content xmlns:xlink="http://www.w3.org/1999/xlink" content-type="family">Aradidae</named-content></kwd></kwd-group><mixed-citation publication-type="journal"><person-group><name><surname>Bai</surname><given-names>Xiaoshuan</given-names></name><name><surname>Heiss</surname><given-names>Ernst</given-names></name><name><surname>Cai</surname><given-names>Wanzhi</given-names></name></person-group><article-title>The Oriental flat bug genus <italic><tp:taxon-name><tp:taxon-name-part taxon-name-part-type="genus" reg="Libiocoris">Libiocoris</tp:taxon-name-part></tp:taxon-name></italic> Kormilev, 1957 revisited: re-examination, synonymy, and description of a new genus (<tp:taxon-name><tp:taxon-name-part taxon-name-part-type="suborder">Heteroptera</tp:taxon-name-part></tp:taxon-name>, <tp:taxon-name><tp:taxon-name-part taxon-name-part-type="family">Aradidae</tp:taxon-name-part></tp:taxon-name>)</article-title><source>Zookeys</source><day>10</day><month>10</month><year>2018</year><volume>2018</volume><issue>789</issue><fpage>115</fpage><lpage>137</lpage><pub-id pub-id-type="doi">10.3897/zookeys.789.26165</pub-id></mixed-citation></tp:treatment-meta><tp:nomenclature><tp:taxon-name>
              <tp:taxon-name-part taxon-name-part-type="genus" reg="Paralibiocoris">Paralibiocoris</tp:taxon-name-part>
              <tp:taxon-name-part taxon-name-part-type="species" reg="roundangulus">roundangulus</tp:taxon-name-part>
              <object-id xmlns:xlink="http://www.w3.org/1999/xlink" content-type="zoobank" xlink:type="simple">http://zoobank.org/7B6A48C4-B46F-49A5-BE47-635F083B0DFA</object-id>
            </tp:taxon-name><tp:taxon-status xmlns:xlink="http://www.w3.org/1999/xlink" xlink:type="simple">sp. n.</tp:taxon-status><xref ref-type="fig" rid="F3">Figs 18–21</xref><xref ref-type="fig" rid="F4">, 22–30</xref><xref ref-type="fig" rid="F5">, 31–38</xref><!--PageBreak--></tp:nomenclature><tp:treatment-sec sec-type="type material" id="SECID0EHCAG"><title>Type material.</title><p>Holotype: ♂, China, Hainan, Jianfeng, Tianchi, 810 m, 16.VIII.2007, Zhang &amp; Bai (<named-content xmlns:xlink="http://www.w3.org/1999/xlink" content-type="dwc:institutional_code" xlink:type="simple">EMIH</named-content>). <bold>Paratypes.</bold> 2♂, China, Hainan, Jianfeng, Tianchi, 810 m, <!--PageBreak-->16.VIII.2007, Zhang &amp; Bai; ♂, China, Hainan, Tongzha, Wuzhishan, 6.V.2009, Zhang &amp; Yang; 2♀, China, Hainan, Jianfeng, Beiganxian, 820 m, 9.VIII.2007, Bai, X. S. (<named-content xmlns:xlink="http://www.w3.org/1999/xlink" content-type="dwc:institutional_code" xlink:type="simple">EMIH</named-content>); 3♂, 3♀ collected with holotype (<abbrev xmlns:xlink="http://www.w3.org/1999/xlink" content-type="institution" xlink:title="Collection Ernst Heiss, Tiroler Landesmuseum Innsbruck, Austria" id="ABBRID0E2CAG" xlink:type="simple">CEHI</abbrev> ex <named-content xmlns:xlink="http://www.w3.org/1999/xlink" content-type="dwc:institutional_code" xlink:type="simple">CAU</named-content>).</p></tp:treatment-sec><tp:treatment-sec sec-type="diagnosis" id="SECID0EFDAG"><title>Diagnosis.</title><p>General aspect similar to <italic><tp:taxon-name><tp:taxon-name-part taxon-name-part-type="genus" reg="Paralibiocoris">Paralibiocoris</tp:taxon-name-part><tp:taxon-name-part taxon-name-part-type="species" reg="heissi">heissi</tp:taxon-name-part></tp:taxon-name></italic>, but distinguished from it by a wider pronotum, 2.86 times as wide as long (2.80 in <italic><tp:taxon-name><tp:taxon-name-part taxon-name-part-type="genus" reg="Paralibiocoris">P.</tp:taxon-name-part><tp:taxon-name-part taxon-name-part-type="species" reg="heissi">heissi</tp:taxon-name-part></tp:taxon-name></italic>), anterolateral lobes <!--PageBreak--><!--PageBreak-->widely rounded (narrow and more produced), shorter antennae 1.79 times as long as width of head (2.1). <italic><tp:taxon-name><tp:taxon-name-part taxon-name-part-type="genus" reg="Paralibiocoris">Paralibiocoris</tp:taxon-name-part><tp:taxon-name-part taxon-name-part-type="species" reg="roundangulus">roundangulus</tp:taxon-name-part></tp:taxon-name></italic> sp. n. differs from <italic><tp:taxon-name><tp:taxon-name-part taxon-name-part-type="genus" reg="Paralibiocoris">P.</tp:taxon-name-part><tp:taxon-name-part taxon-name-part-type="species" reg="hainanensis">hainanensis</tp:taxon-name-part></tp:taxon-name></italic> sp. n. and <italic><tp:taxon-name><tp:taxon-name-part taxon-name-part-type="genus" reg="Paralibiocoris">P.</tp:taxon-name-part><tp:taxon-name-part taxon-name-part-type="species" reg="limuensis">limuensis</tp:taxon-name-part></tp:taxon-name></italic> sp. n. by a different shape of the median ridge of meso- and metanotum (Figs <xref ref-type="fig" rid="F4">22</xref>, <xref ref-type="fig" rid="F4">24</xref>) and shorter antennae which are 1.79 times as long as width of head (1.89 and 1.82 respectively).</p><fig id="F3" position="float" orientation="portrait"><label>Figures 18–21.</label><caption><p><italic><tp:taxon-name><tp:taxon-name-part taxon-name-part-type="genus" reg="Paralibiocoris">Paralibiocoris</tp:taxon-name-part><tp:taxon-name-part taxon-name-part-type="species" reg="roundangulus">roundangulus</tp:taxon-name-part></tp:taxon-name></italic> sp. n. Holotype male (<bold>18, 19</bold>) dorsal and ventral view; female (<bold>20, 21</bold>) dorsal and ventral view. Scale bar: 1 mm.</p></caption><graphic xmlns:xlink="http://www.w3.org/1999/xlink" xlink:href="zookeys-789-115-g003.jpg" position="float" orientation="portrait" xlink:type="simple" id="oo_234346.jpg"/></fig></tp:treatment-sec><tp:treatment-sec sec-type="description" id="SECID0EJGAG"><title>Description.</title><p><bold>Male.</bold> Basic morphological structures as of <italic><tp:taxon-name><tp:taxon-name-part taxon-name-part-type="genus" reg="Paralibiocoris">P.</tp:taxon-name-part><tp:taxon-name-part taxon-name-part-type="species" reg="heissi">heissi</tp:taxon-name-part></tp:taxon-name></italic>. <italic>Head.</italic> As long as wide across eyes (0.82/0.82); antennae 1.79 times as long as width of head across eyes, length of antennal segments I to IV = 0.48, 0.24, 0.44, 0.31.</p><p><italic>Pronotum.</italic> 2.86 times as wide as long (1.23/0.43); collar narrow; anterolateral angles produced forward beyond collar as two (1+1) widely rounded granulate lobes; disc with a longitudinal median furrow flanked by 2 (1+1) large, subtriangular and smaller callosities; lateral margin granulate.</p><p><italic>Mesonotum.</italic> Wider than pronotum (1.60/1.23); separated from metanotum by two (1+1) deep furrows laterally; across meso- and metanota medially with an elongate, smooth bottle-shaped plate similar to <italic><tp:taxon-name><tp:taxon-name-part taxon-name-part-type="genus" reg="Paralibiocoris">P.</tp:taxon-name-part><tp:taxon-name-part taxon-name-part-type="species" reg="heissi">heissi</tp:taxon-name-part></tp:taxon-name></italic>, 1.56 times as long as wide (0.67/0.43).</p><!--PageBreak--><p><italic>Metanotum.</italic> Wider than mesonotum (1.83/1.60); separated from <abbrev xmlns:xlink="http://www.w3.org/1999/xlink" xlink:title="mediotergite" id="ABBRID0EWHAG" xlink:type="simple">mtg</abbrev> I by a slightly sinuate thin sulcus.</p><p><italic>Abdomen.</italic> Mtg I and II completely fused, disc with a wide, smooth rectangular plate at middle flanked by two (1+1) large oblique plates, sloping posteriorly and sideways, laterally with two (1+1) small subtriangular depressions; <abbrev xmlns:xlink="http://www.w3.org/1999/xlink" xlink:title="dorsal external laterotergite (connexivum)" id="ABBRID0E5HAG" xlink:type="simple">deltg</abbrev> II and III fused, the following separated by fine sulci; posterolateral angles of <abbrev xmlns:xlink="http://www.w3.org/1999/xlink" xlink:title="dorsal external laterotergite (connexivum)" id="ABBRID0ECIAG" xlink:type="simple">deltg</abbrev> V to VII progressively angularly protruding; paratergites clavate, short, not reaching beyond posterolateral angles of <abbrev xmlns:xlink="http://www.w3.org/1999/xlink" xlink:title="dorsal external laterotergite (connexivum)" id="ABBRID0EGIAG" xlink:type="simple">deltg</abbrev> VII; pygophore elongate cordate, surface rugose (Figs <xref ref-type="fig" rid="F5">34</xref>, <xref ref-type="fig" rid="F5">35</xref>); parameres slender (Figs <xref ref-type="fig" rid="F5">36–38</xref>).</p><p><italic>Venter.</italic> Sterna III to VI raised along posterior border, depressed along anterior border, and with triangular, smooth spots medially, flanked by 2 (1+1) shallow, transversely ovate depressions, these bearing 2 (1+1) round callous spots; 4 (2+2) smaller round callous spots present laterally; <abbrev xmlns:xlink="http://www.w3.org/1999/xlink" xlink:title="ventral laterotergite" id="ABBRID0E1IAG" xlink:type="simple">vltg</abbrev> VII with a small callus near spiracle VII; spiracles II ventral, III–VIII lateral and visible from above.</p><p><bold>Female.</bold> Morphological features similar to male but of larger size; head slightly longer than wide across eyes (0.93/0.87); length of antennal segments I to IV = 0.48, 0.24, 0.44, 0.31; pronotum wider than long (1.47/0.43); width of mesonotum 1.90; width of metanotum 2.16, anterior lobe of median plate across meso- and metanota truncate, 1.2 times as long as wide (0.78/0.65); <abbrev xmlns:xlink="http://www.w3.org/1999/xlink" xlink:title="mediotergite" id="ABBRID0ECJAG" xlink:type="simple">mtg</abbrev> VII moderately elevated posteriorly, the posterolateral angles forming triangular lobes; <abbrev xmlns:xlink="http://www.w3.org/1999/xlink" xlink:title="paratergite" id="ABBRID0EGJAG" xlink:type="simple">ptg</abbrev> VIII lobiform, reaching basal half of segment IX.</p><fig id="F4" position="float" orientation="portrait"><label>Figures 22–30.</label><caption><p><italic><tp:taxon-name><tp:taxon-name-part taxon-name-part-type="genus" reg="Paralibiocoris">Paralibiocoris</tp:taxon-name-part><tp:taxon-name-part taxon-name-part-type="species" reg="roundangulus">roundangulus</tp:taxon-name-part></tp:taxon-name></italic> sp. n. Holotype male (<bold>22, 23, 26, 27, 30</bold>) dorsal and ventral thorax and abdomen; female (<bold>24, 25, 28, 29</bold>) dorsal and ventral thorax and abdomen. Scale bars: 0.5 mm (<bold>22–30</bold>).</p></caption><graphic xmlns:xlink="http://www.w3.org/1999/xlink" xlink:href="zookeys-789-115-g004.jpg" position="float" orientation="portrait" xlink:type="simple" id="oo_234347.jpg"/></fig><fig id="F5" position="float" orientation="portrait"><label>Figures 31–38.</label><caption><p><italic><tp:taxon-name><tp:taxon-name-part taxon-name-part-type="genus" reg="Paralibiocoris">Paralibiocoris</tp:taxon-name-part><tp:taxon-name-part taxon-name-part-type="species" reg="roundangulus">roundangulus</tp:taxon-name-part></tp:taxon-name></italic> sp. n. Holotype male (<bold>31</bold>) ventral thorax and abdomen; female (<bold>32, 33</bold>) dorsal and ventral thorax and abdomen; pygophore dorsal and lateral view (<bold>34, 35</bold>); right paramere in three positions (<bold>36, 37, 38</bold>). Scale bars: 0.5 mm (<bold>31–35</bold>), 0.1 mm(<bold>36–38</bold>).</p></caption><graphic xmlns:xlink="http://www.w3.org/1999/xlink" xlink:href="zookeys-789-115-g005.jpg" position="float" orientation="portrait" xlink:type="simple" id="oo_234348.jpg"/></fig></tp:treatment-sec><tp:treatment-sec sec-type="description" id="SECID0EMLAG"><title>Measurements.</title><p>[in mm, ♂(n = 4)/♀ (n = 2), holotype in parentheses]. Body length 4.1-4.15/4.9-5.1 (4.1); maximal width of abdomen 2.05-2.1/2.55-2.75 (2.1). Head length 0.82/0.9-0.93 (0.82), width 0.82/0.8-0.87 (0.82). Pronotum length 0.43/0.43 (0.43), width 1.23/1.4-1.47 (1.23). Mesonotum width 1.55-1.6/1.85-1.90 (1.60). Metanotum width 1.83-1.9/2.1-2.16 (1.83). Length of antennal segments I–IV = 0.48, 0.24, 0.44, 0.31/0.48, 0.24, 0.44, 0.31 (0.48, 0.24, 0.44, 0.31).</p></tp:treatment-sec><tp:treatment-sec sec-type="etymology" id="SECID0ERLAG"><title>Etymology.</title><p>The name of species refers to the widely rounded anterolateral angles of pronotum.</p></tp:treatment-sec><tp:treatment-sec sec-type="distribution" id="SECID0EWLAG"><title>Distribution.</title><p>China (Hainan).</p></tp:treatment-sec></tp:taxon-treatment>
