# Supplementary material for: The Oriental flat bug genus Libiocoris Kormilev, 1957 revisited: re-examination, synonymy, and description of a new genus (Heteroptera, Aradidae)
Source: Zookeys. 2018 Oct 10;(789):115–37. doi: 10.3897/zookeys.789.26165 (PMC6193055; doi:10.3897/zookeys.789.26165)
Supplement: XML Treatment for Paralibiocoris hainanensis [file zookeys.789.26165-treatment4.xml]

<!DOCTYPE tp:taxon-treatment
  PUBLIC "-//TaxonX//DTD Taxonomic Treatment Publishing DTD v0 20100105//EN" "tax-treatment-NSO.dtd">
<tp:taxon-treatment xmlns:tp="http://www.plazi.org/taxpub"><tp:treatment-meta><kwd-group><label>Taxon classification</label><kwd><named-content xmlns:xlink="http://www.w3.org/1999/xlink" content-type="kingdom">Animalia</named-content></kwd><kwd><named-content xmlns:xlink="http://www.w3.org/1999/xlink" content-type="order">Hemiptera</named-content></kwd><kwd><named-content xmlns:xlink="http://www.w3.org/1999/xlink" content-type="family">Aradidae</named-content></kwd></kwd-group><mixed-citation publication-type="journal"><person-group><name><surname>Bai</surname><given-names>Xiaoshuan</given-names></name><name><surname>Heiss</surname><given-names>Ernst</given-names></name><name><surname>Cai</surname><given-names>Wanzhi</given-names></name></person-group><article-title>The Oriental flat bug genus <italic><tp:taxon-name><tp:taxon-name-part taxon-name-part-type="genus" reg="Libiocoris">Libiocoris</tp:taxon-name-part></tp:taxon-name></italic> Kormilev, 1957 revisited: re-examination, synonymy, and description of a new genus (<tp:taxon-name><tp:taxon-name-part taxon-name-part-type="suborder">Heteroptera</tp:taxon-name-part></tp:taxon-name>, <tp:taxon-name><tp:taxon-name-part taxon-name-part-type="family">Aradidae</tp:taxon-name-part></tp:taxon-name>)</article-title><source>Zookeys</source><day>10</day><month>10</month><year>2018</year><volume>2018</volume><issue>789</issue><fpage>115</fpage><lpage>137</lpage><pub-id pub-id-type="doi">10.3897/zookeys.789.26165</pub-id></mixed-citation></tp:treatment-meta><tp:nomenclature><tp:taxon-name>
              <tp:taxon-name-part taxon-name-part-type="genus" reg="Paralibiocoris">Paralibiocoris</tp:taxon-name-part>
              <tp:taxon-name-part taxon-name-part-type="species" reg="hainanensis">hainanensis</tp:taxon-name-part>
              <object-id xmlns:xlink="http://www.w3.org/1999/xlink" content-type="zoobank" xlink:type="simple">http://zoobank.org/0E59DCF2-1EE8-4D07-90FF-9F14731E277F</object-id>
            </tp:taxon-name><tp:taxon-status xmlns:xlink="http://www.w3.org/1999/xlink" xlink:type="simple">sp. n.</tp:taxon-status><xref ref-type="fig" rid="F6">Figs 39–42</xref><xref ref-type="fig" rid="F7">, 43–51</xref><xref ref-type="fig" rid="F8">, 52–59</xref></tp:nomenclature><tp:treatment-sec sec-type="type material" id="SECID0EPNAG"><title>Type material.</title><p>Holotype (♂): China, Hainan, Jianfeng, Tianchi, 810 m, 16.VIII.2007, Zhang &amp; Bai; (<named-content xmlns:xlink="http://www.w3.org/1999/xlink" content-type="dwc:institutional_code" xlink:type="simple">EMIH</named-content>). Paratypes: 2♂, China, Hainan, Changjiang, Bawangling, 13.IX.2008, Zhang W. J.; 2♂, 3♀ China, Hainan, Jianfeng, Tianchi, 810 m, 16.VIII.2007, Zhang &amp; Bai; 3♂, China, Hainan, Tongzha, Wuzhishan, 6.V.2009, Zhang &amp; Yang; ♂, China, Hainan, Wanning, Shimeiwan, 12.VIII.2007, Bai, X. S.; ♀, China, Hainan, Jianfeng, Nanya, 644 m, 22.VIII.2007, Bai, X. S. (<named-content xmlns:xlink="http://www.w3.org/1999/xlink" content-type="dwc:institutional_code" xlink:type="simple">EMIH</named-content>); 2♂,2♀ collected with holotype (<abbrev xmlns:xlink="http://www.w3.org/1999/xlink" content-type="institution" xlink:title="Collection Ernst Heiss, Tiroler Landesmuseum Innsbruck, Austria" id="ABBRID0E6NAG" xlink:type="simple">CEHI</abbrev> ex <named-content xmlns:xlink="http://www.w3.org/1999/xlink" content-type="dwc:institutional_code" xlink:type="simple">CAU</named-content>).</p></tp:treatment-sec><tp:treatment-sec sec-type="diagnosis" id="SECID0EJOAG"><title>Diagnosis.</title><p>General aspect similar to <italic><tp:taxon-name><tp:taxon-name-part taxon-name-part-type="genus" reg="Paralibiocoris">Paralibiocoris</tp:taxon-name-part><tp:taxon-name-part taxon-name-part-type="species" reg="heissi">heissi</tp:taxon-name-part></tp:taxon-name></italic>, but distinguished from the latter by the wider pronotum, 2.91 times as wide as long (2.80 in <italic><tp:taxon-name><tp:taxon-name-part taxon-name-part-type="genus" reg="Paralibiocoris">P.</tp:taxon-name-part><tp:taxon-name-part taxon-name-part-type="species" reg="heissi">heissi</tp:taxon-name-part></tp:taxon-name></italic>) and more rounded less produced anterolateral lobes (produced and blunt), shorter anten<!--PageBreak--><!--PageBreak-->nae 1.89 times as long as width of head (2.1) and by posterolateral angles of <abbrev xmlns:xlink="http://www.w3.org/1999/xlink" xlink:title="dorsal external laterotergite (connexivum)" id="ABBRID0EIPAG" xlink:type="simple">deltg</abbrev> V to VII slightly protruding and rounded in female. <italic><tp:taxon-name><tp:taxon-name-part taxon-name-part-type="genus" reg="Paralibiocoris">Paralibiocoris</tp:taxon-name-part><tp:taxon-name-part taxon-name-part-type="species" reg="hainanensis">hainanensis</tp:taxon-name-part></tp:taxon-name></italic> sp. n. differs from <italic><tp:taxon-name><tp:taxon-name-part taxon-name-part-type="genus" reg="Paralibiocoris">P.</tp:taxon-name-part><tp:taxon-name-part taxon-name-part-type="species" reg="roundangulus">roundangulus</tp:taxon-name-part></tp:taxon-name></italic> sp. n. and <italic><tp:taxon-name><tp:taxon-name-part taxon-name-part-type="genus" reg="Paralibiocoris">P.</tp:taxon-name-part><tp:taxon-name-part taxon-name-part-type="species" reg="limuensis">limuensis</tp:taxon-name-part></tp:taxon-name></italic> sp. n. by a different shape of the median ridge of meso- and metanotum (Figs <xref ref-type="fig" rid="F7">43</xref>, <xref ref-type="fig" rid="F7">45</xref> vs. Figs <xref ref-type="fig" rid="F4">22</xref>, <xref ref-type="fig" rid="F4">24</xref> and Figs <xref ref-type="fig" rid="F10">64</xref>, <xref ref-type="fig" rid="F10">66</xref>, respectively) and antennal segment I as long as III (III shorter than I).</p><fig id="F6" position="float" orientation="portrait"><label>Figures 39–42.</label><caption><p><italic><tp:taxon-name><tp:taxon-name-part taxon-name-part-type="genus" reg="Paralibiocoris">Paralibiocoris</tp:taxon-name-part><tp:taxon-name-part taxon-name-part-type="species" reg="hainanensis">hainanensis</tp:taxon-name-part></tp:taxon-name></italic> sp. n. Holotype male (<bold>39, 40</bold>) dorsal and ventral view; female (<bold>41, 42</bold>) dorsal and ventral view. Scale bar: 1 mm.</p></caption><graphic xmlns:xlink="http://www.w3.org/1999/xlink" xlink:href="zookeys-789-115-g006.jpg" position="float" orientation="portrait" xlink:type="simple" id="oo_234349.jpg"/></fig></tp:treatment-sec><tp:treatment-sec sec-type="description" id="SECID0EBSAG"><title>Description.</title><p><bold>Male.</bold> Basic morphological structures as of <italic><tp:taxon-name><tp:taxon-name-part taxon-name-part-type="genus" reg="Paralibiocoris">P.</tp:taxon-name-part><tp:taxon-name-part taxon-name-part-type="species" reg="heissi">heissi</tp:taxon-name-part></tp:taxon-name></italic> and other congeners. <italic>Head.</italic> Slightly longer than wide across eyes (0.8/0.78); antennae 1.89 times as long as width of head across eyes, length of antennal segments I to IV = 0.47, 0.24, 0.47, 0.30.</p><p><italic>Pronotum.</italic> 2.91 times as wide as long (1.25/0.43); collar narrow; anterolateral lobes produced forward beyond collar as two (1+1) widely rounded granulate lobes; disc with a longitudinal median furrow flanked by 2 (1+1) large, subtriangular and smaller callosities, lateral margin granulate, converging anteriorly.</p><!--PageBreak--><p><italic>Mesonotum.</italic> Wider than pronotum (1.60/1.25); separated from metanotum by two (1+1) deep furrows laterally; across meso- and metanota medially with an elongate, smooth bottle - shaped plate as <italic><tp:taxon-name><tp:taxon-name-part taxon-name-part-type="genus" reg="Paralibiocoris">P.</tp:taxon-name-part><tp:taxon-name-part taxon-name-part-type="species" reg="heissi">heissi</tp:taxon-name-part></tp:taxon-name></italic>, 1.63 times as long as wide (0.70/0.43).</p><p><italic>Metanotum.</italic> Wider than mesonotum (1.80/1.60); separated from <abbrev xmlns:xlink="http://www.w3.org/1999/xlink" xlink:title="mediotergite" id="ABBRID0EOTAG" xlink:type="simple">mtg</abbrev> I by a slightly sinuate thin sulcus.</p><p><italic>Abdomen.</italic> Mtg I and II completely fused, disc depressed at middle with a flat rectangular sclerite separated from lateral ovate plates by deep furrows; tergal plate with a slightly elevated granulate ridge which is widest on <abbrev xmlns:xlink="http://www.w3.org/1999/xlink" xlink:title="mediotergite" id="ABBRID0EWTAG" xlink:type="simple">mtg</abbrev> III, sloping posteriorly; pygophore elongate cordate, surface rugose (Figs <xref ref-type="fig" rid="F8">55</xref>, <xref ref-type="fig" rid="F8">56</xref>); parameres slender (Figs <xref ref-type="fig" rid="F8">57–59</xref>).</p><p><italic>Venter.</italic> Vltg VII with a small shiny callus, near spiracle VII; spiracles II ventral, III–VIII lateral and visible from above.</p><p><bold>Female.</bold> Morphological features similar to male but of larger size. Head slightly longer than wide across eyes (0.80/0.78); length of antennal segments I to IV = 0.46, 0.27, 0.46, 0.33; pronotum wider than long (1.27/0.43); width of mesonotum 1.60; bottle-shaped median thoracic plate 1.56 times as wide as long (0.67/0.43); width of metanotum 1.93.</p><fig id="F7" position="float" orientation="portrait"><label>Figures 43–51.</label><caption><p><italic><tp:taxon-name><tp:taxon-name-part taxon-name-part-type="genus" reg="Paralibiocoris">Paralibiocoris</tp:taxon-name-part><tp:taxon-name-part taxon-name-part-type="species" reg="hainanensis">hainanensis</tp:taxon-name-part></tp:taxon-name></italic> sp. n. Holotype male (<bold>43, 44, 47, 48, 51</bold>) dorsal and ventral thorax and abdomen; female (<bold>45, 46, 49, 50</bold>) dorsal and ventral thorax and abdomen. Scale bars: 0.5 mm.</p></caption><graphic xmlns:xlink="http://www.w3.org/1999/xlink" xlink:href="zookeys-789-115-g007.jpg" position="float" orientation="portrait" xlink:type="simple" id="oo_234350.jpg"/></fig><fig id="F8" position="float" orientation="portrait"><label>Figures 52–59.</label><caption><p><italic><tp:taxon-name><tp:taxon-name-part taxon-name-part-type="genus" reg="Paralibiocoris">Paralibiocoris</tp:taxon-name-part><tp:taxon-name-part taxon-name-part-type="species" reg="hainanensis">hainanensis</tp:taxon-name-part></tp:taxon-name></italic> sp. n. Holotype male (<bold>52</bold>) ventral thorax and abdomen; female (<bold>53, 54</bold>) dorsal and ventral thorax and abdomen; pygophore dorsal and lateral view (<bold>55, 56</bold>); right paramere in three positions (<bold>57, 58, 59</bold>). Scale bars: 0.5 mm (<bold>52–56</bold>), 0.1 mm (<bold>57–59</bold>).</p></caption><graphic xmlns:xlink="http://www.w3.org/1999/xlink" xlink:href="zookeys-789-115-g008.jpg" position="float" orientation="portrait" xlink:type="simple" id="oo_234351.jpg"/></fig></tp:treatment-sec><tp:treatment-sec sec-type="description" id="SECID0EOWAG"><title>Measurements</title><p>[in mm, ♂ (n = 9)/♀ (n = 4), holotype in parentheses]. Body length 3.65-4.2/4.2-4.55 (4.2); maximal width of abdomen 1.75-2.1/2.2-2.4 (2.1). Head length 0.7-0.8/0.75-0.8 (0.8), width 0.65-0.78/0.7-0.78 (0.78). Pronotum length 0.35-0.43/ 0.4-0.45 (0.43), width 1.05-1.25/1.2-1.3 (1.25). Mesonotum width 1.4-1.6/1.45-1.6 (1.6). Metanotum width 1.5-1.8/1.65-1.9 (1.8). Length of antennal segments I–IV = 0.44-0.47, 0.24, 0.44-0.47, 0.3/0.47, 0.24-0.27, 0.47, 0.3-0.34 (0.47, 0.24, 0.47, 0.3).</p></tp:treatment-sec><tp:treatment-sec sec-type="etymology" id="SECID0ETWAG"><title>Etymology.</title><p>The name refers to the Island of Hainan, the type locality.</p></tp:treatment-sec><tp:treatment-sec sec-type="distribution" id="SECID0EYWAG"><title>Distribution.</title><p>China (Hainan).</p></tp:treatment-sec><tp:treatment-sec><!--Section generated to contain objects referenced in tp:taxon-treatment.--><fig id="F4" position="float" orientation="portrait"><label>Figures 22–30.</label><caption><p><italic><tp:taxon-name><tp:taxon-name-part taxon-name-part-type="genus" reg="Paralibiocoris">Paralibiocoris</tp:taxon-name-part><tp:taxon-name-part taxon-name-part-type="species" reg="roundangulus">roundangulus</tp:taxon-name-part></tp:taxon-name></italic> sp. n. Holotype male (<bold>22, 23, 26, 27, 30</bold>) dorsal and ventral thorax and abdomen; female (<bold>24, 25, 28, 29</bold>) dorsal and ventral thorax and abdomen. Scale bars: 0.5 mm (<bold>22–30</bold>).</p></caption><graphic xmlns:xlink="http://www.w3.org/1999/xlink" xlink:href="zookeys-789-115-g004.jpg" position="float" orientation="portrait" xlink:type="simple" id="oo_234347.jpg"/></fig><fig id="F10" position="float" orientation="portrait"><label>Figures 64–72.</label><caption><p><italic><tp:taxon-name><tp:taxon-name-part taxon-name-part-type="genus" reg="Paralibiocoris">Paralibiocoris</tp:taxon-name-part><tp:taxon-name-part taxon-name-part-type="species" reg="limuensis">limuensis</tp:taxon-name-part></tp:taxon-name></italic> sp. n. Holotype male (<bold>64, 65, 68, 69, 72</bold>) dorsal and ventral thorax and abdomen; female (<bold>66, 67, 70, 71</bold>) dorsal and ventral thorax and abdomen. Scale bars: 0.5 mm.</p></caption><graphic xmlns:xlink="http://www.w3.org/1999/xlink" xlink:href="zookeys-789-115-g010.jpg" position="float" orientation="portrait" xlink:type="simple" id="oo_234353.jpg"/></fig></tp:treatment-sec></tp:taxon-treatment>
