# Supplementary material for: The Oriental flat bug genus Libiocoris Kormilev, 1957 revisited: re-examination, synonymy, and description of a new genus (Heteroptera, Aradidae)
Source: Zookeys. 2018 Oct 10;(789):115–37. doi: 10.3897/zookeys.789.26165 (PMC6193055; doi:10.3897/zookeys.789.26165)
Supplement: XML Treatment for Paralibiocoris limuensis [file zookeys.789.26165-treatment5.xml]

<!DOCTYPE tp:taxon-treatment
  PUBLIC "-//TaxonX//DTD Taxonomic Treatment Publishing DTD v0 20100105//EN" "tax-treatment-NSO.dtd">
<tp:taxon-treatment xmlns:tp="http://www.plazi.org/taxpub"><tp:treatment-meta><kwd-group><label>Taxon classification</label><kwd><named-content xmlns:xlink="http://www.w3.org/1999/xlink" content-type="kingdom">Animalia</named-content></kwd><kwd><named-content xmlns:xlink="http://www.w3.org/1999/xlink" content-type="order">Hemiptera</named-content></kwd><kwd><named-content xmlns:xlink="http://www.w3.org/1999/xlink" content-type="family">Aradidae</named-content></kwd></kwd-group><mixed-citation publication-type="journal"><person-group><name><surname>Bai</surname><given-names>Xiaoshuan</given-names></name><name><surname>Heiss</surname><given-names>Ernst</given-names></name><name><surname>Cai</surname><given-names>Wanzhi</given-names></name></person-group><article-title>The Oriental flat bug genus <italic><tp:taxon-name><tp:taxon-name-part taxon-name-part-type="genus" reg="Libiocoris">Libiocoris</tp:taxon-name-part></tp:taxon-name></italic> Kormilev, 1957 revisited: re-examination, synonymy, and description of a new genus (<tp:taxon-name><tp:taxon-name-part taxon-name-part-type="suborder">Heteroptera</tp:taxon-name-part></tp:taxon-name>, <tp:taxon-name><tp:taxon-name-part taxon-name-part-type="family">Aradidae</tp:taxon-name-part></tp:taxon-name>)</article-title><source>Zookeys</source><day>10</day><month>10</month><year>2018</year><volume>2018</volume><issue>789</issue><fpage>115</fpage><lpage>137</lpage><pub-id pub-id-type="doi">10.3897/zookeys.789.26165</pub-id></mixed-citation></tp:treatment-meta><tp:nomenclature><tp:taxon-name>
              <tp:taxon-name-part taxon-name-part-type="genus" reg="Paralibiocoris">Paralibiocoris</tp:taxon-name-part>
              <tp:taxon-name-part taxon-name-part-type="species" reg="limuensis">limuensis</tp:taxon-name-part>
              <object-id xmlns:xlink="http://www.w3.org/1999/xlink" content-type="zoobank" xlink:type="simple">http://zoobank.org/10341EE3-0E54-4128-880D-304F8D2CD496</object-id>
            </tp:taxon-name><tp:taxon-status xmlns:xlink="http://www.w3.org/1999/xlink" xlink:type="simple">sp. n.</tp:taxon-status><xref ref-type="fig" rid="F9">Figs 60–63</xref><xref ref-type="fig" rid="F10">, 64–72</xref><xref ref-type="fig" rid="F11">, 73–80</xref><!--PageBreak--></tp:nomenclature><tp:treatment-sec sec-type="type material" id="SECID0ESYAG"><title>Type material.</title><p>Holotype (♂): China, Hainan, Limu, Montain, 6.V.2008, Bai, X. S.; (<named-content xmlns:xlink="http://www.w3.org/1999/xlink" content-type="dwc:institutional_code" xlink:type="simple">EMIH</named-content>). <bold>Paratypes.</bold> 2 ♂, China, Hainan, Limu, Montain, 6.V.2008, Bai, X. S.; 2♀, China, Hainan, Limu, Montain, 6.V.2008, Bai, X. S. (<named-content xmlns:xlink="http://www.w3.org/1999/xlink" content-type="dwc:institutional_code" xlink:type="simple">EMIH</named-content>).</p></tp:treatment-sec><tp:treatment-sec sec-type="diagnosis" id="SECID0EEZAG"><title>Diagnosis.</title><p>General aspect similar to <italic><tp:taxon-name><tp:taxon-name-part taxon-name-part-type="genus" reg="Paralibiocoris">Paralibiocoris</tp:taxon-name-part><tp:taxon-name-part taxon-name-part-type="species" reg="heissi">heissi</tp:taxon-name-part></tp:taxon-name></italic>, but distinguished from the latter by wider pronotum 3.06 times as wide as long (2.80) and more rounded less produced anterolateral lobes (produced and blunt), shorter antennae 1.82 times as long as width of head (2.1) and by antennal segment I longer than III (of same lengths in <italic><tp:taxon-name><tp:taxon-name-part taxon-name-part-type="genus" reg="Libiocoris"/><tp:taxon-name-part taxon-name-part-type="species" reg="heissi">heissi</tp:taxon-name-part></tp:taxon-name></italic>). <italic><tp:taxon-name><tp:taxon-name-part taxon-name-part-type="genus" reg="Paralibiocoris">Paralibiocoris</tp:taxon-name-part><tp:taxon-name-part taxon-name-part-type="species" reg="limuensis">limuensis</tp:taxon-name-part></tp:taxon-name></italic> sp. n. differs from <italic><tp:taxon-name><tp:taxon-name-part taxon-name-part-type="genus" reg="Paralibiocoris">P.</tp:taxon-name-part><tp:taxon-name-part taxon-name-part-type="species" reg="roundangulus">roundangulus</tp:taxon-name-part></tp:taxon-name></italic> sp. n. and <italic><tp:taxon-name><tp:taxon-name-part taxon-name-part-type="genus" reg="Paralibiocoris">P.</tp:taxon-name-part><tp:taxon-name-part taxon-name-part-type="species" reg="hainanensis">hainanensis</tp:taxon-name-part></tp:taxon-name></italic> sp. n. by a wider pronotum (3.06 vs. 2.86 and 2.91 respectively) and a leaf-like shape of the median ridge of meso- and metanotum (Figs <xref ref-type="fig" rid="F9">60</xref>, <xref ref-type="fig" rid="F9">62</xref>) and smaller size.</p><fig id="F9" position="float" orientation="portrait"><label>Figures 60–63.</label><caption><p><italic><tp:taxon-name><tp:taxon-name-part taxon-name-part-type="genus" reg="Paralibiocoris">Paralibiocoris</tp:taxon-name-part><tp:taxon-name-part taxon-name-part-type="species" reg="limuensis">limuensis</tp:taxon-name-part></tp:taxon-name></italic> sp. n. Holotype male (<bold>60, 61</bold>) dorsal and ventral view; female (<bold>62, 63</bold>) dorsal and ventral view. Scale bars: 1 mm.</p></caption><graphic xmlns:xlink="http://www.w3.org/1999/xlink" xlink:href="zookeys-789-115-g009.jpg" position="float" orientation="portrait" xlink:type="simple" id="oo_234352.jpg"/></fig></tp:treatment-sec><tp:treatment-sec sec-type="description" id="SECID0EE3AG"><title>Description.</title><p><bold>Male.</bold> Basic morphological structures as of <italic><tp:taxon-name><tp:taxon-name-part taxon-name-part-type="genus" reg="Paralibiocoris">P.</tp:taxon-name-part><tp:taxon-name-part taxon-name-part-type="species" reg="heissi">heissi</tp:taxon-name-part></tp:taxon-name></italic> and other congeners. <italic>Head.</italic> Slightly longer than wide across eyes (0.75/0.68); antennae 1.82 times as long as width of head across eyes, length of antennal segments I to IV = 0.40, 0.20, 0.37, 0.27.</p><!--PageBreak--><p><italic>Pronotum.</italic> 3.06 times as wide as long (1.13/0.37); collar narrow; anterolateral lobes produced forward beyond collar as two (1+1) widely rounded granulate lobes, lateral margins converging anteriorly; structure of disc as in other congeners.</p><p><italic>Mesonotum.</italic> Wider than pronotum (1.40/1.13); separated from metanotum by two (1+1) deep furrow laterally; across meso- and metanota medially with an elongate, anteriorly tapering leaf-like shaped plate, its surface slightly concave, 1.34 times as long as wide (0.63/0.47).</p><!--PageBreak--><p><italic>Metanotum.</italic> Wider than mesonotum (1.6/1.40); separated from <abbrev xmlns:xlink="http://www.w3.org/1999/xlink" xlink:title="mediotergite" id="ABBRID0EH4AG" xlink:type="simple">mtg</abbrev> I by a slightly sinuate thin sulcus.</p><p><italic>Abdomen.</italic> Mtg I and II completely fused, disc medially with a barrel-shaped sclerite resembling the leaf-stalk of the leaf - shaped ridge, separated from lateral ovate plates <!--PageBreak-->by deep furrows; tergal plate with a slightly elevated granulate ridge which is widest on <abbrev xmlns:xlink="http://www.w3.org/1999/xlink" xlink:title="mediotergite" id="ABBRID0ER4AG" xlink:type="simple">mtg</abbrev> III, sloping posteriorly; pygophore elongate cordate, surface rugose (Figs <xref ref-type="fig" rid="F11">76</xref>, <xref ref-type="fig" rid="F11">77</xref>); parameres slender (Figs <xref ref-type="fig" rid="F11">78–80</xref>).</p><p><italic>Venter.</italic> Vltg VII with a glabrous callus near spiracle VII; spiracles II ventral, spiracles III–VIII lateral and visible from above.</p><p><bold>Female.</bold> Morphological features similar to male but of larger size; head slightly longer than wide across eyes (0.80/0.75); length of antennal segments I to IV = 0.44, 0.24, 0.37, 0.27; pronotum wider than long (1.17/0.40); width of mesonotum 1.6; width of metanotum 1.73; lateral margins of leaf-like median plate across meso- and metanota bisinuous, converging anteriorly to narrow apex, ratio length/width as of male (Figure <xref ref-type="fig" rid="F10">66</xref>); <abbrev xmlns:xlink="http://www.w3.org/1999/xlink" xlink:title="mediotergite" id="ABBRID0EN5AG" xlink:type="simple">mtg</abbrev> VII moderately elevated posteriorly, surface rugose, posterolateral angles truncate.</p><fig id="F10" position="float" orientation="portrait"><label>Figures 64–72.</label><caption><p><italic><tp:taxon-name><tp:taxon-name-part taxon-name-part-type="genus" reg="Paralibiocoris">Paralibiocoris</tp:taxon-name-part><tp:taxon-name-part taxon-name-part-type="species" reg="limuensis">limuensis</tp:taxon-name-part></tp:taxon-name></italic> sp. n. Holotype male (<bold>64, 65, 68, 69, 72</bold>) dorsal and ventral thorax and abdomen; female (<bold>66, 67, 70, 71</bold>) dorsal and ventral thorax and abdomen. Scale bars: 0.5 mm.</p></caption><graphic xmlns:xlink="http://www.w3.org/1999/xlink" xlink:href="zookeys-789-115-g010.jpg" position="float" orientation="portrait" xlink:type="simple" id="oo_234353.jpg"/></fig><fig id="F11" position="float" orientation="portrait"><label>Figures 73–80.</label><caption><p><italic><tp:taxon-name><tp:taxon-name-part taxon-name-part-type="genus" reg="Paralibiocoris">Paralibiocoris</tp:taxon-name-part><tp:taxon-name-part taxon-name-part-type="species" reg="limuensis">limuensis</tp:taxon-name-part></tp:taxon-name></italic> sp. n. Holotype male (<bold>73</bold>) ventral thorax and abdomen; female (<bold>74, 75</bold>) dorsal and ventral thorax and abdomen; pygophore dorsal and lateral view (<bold>76, 77</bold>); right paramere in three positions (<bold>78, 79, 80</bold>). Scale bars: 0.5 mm (<bold>73–77</bold>), 0.1 mm (<bold>78–80</bold>).</p></caption><graphic xmlns:xlink="http://www.w3.org/1999/xlink" xlink:href="zookeys-789-115-g011.jpg" position="float" orientation="portrait" xlink:type="simple" id="oo_234354.jpg"/></fig></tp:treatment-sec><tp:treatment-sec sec-type="description" id="SECID0ERABG"><title>Measurements.</title><p>[in mm, ♂(n = 3)/♀ (n = 2), holotype in parentheses]. Body length 3.7-3.8/4.2-4.4 (3.8); maximal width of abdomen 1.76-1.9/2.2-2.3 (1.9). Head length 0.7-0.75/0.8 (0.75), width 0.65-0.68/0.7-0.75 (0.68). Pronotum length 0.35-0.37/ 0.4-0.45 (0.37), width 1.02-1.13/1.17-1.2 (1.13). Mesonotum width 1.3-1.4/1.5-1.6 (1.4). Metanotum width 1.5-1.6/1.73-1.8 (1.6). Length of antennal segments I–IV = 0.40, 0.20, 0.37, 0.27/0.4-0.44, 0.20-0.24, 0.37, 0.27 (0.40, 0.20, 0.37, 0.27).</p></tp:treatment-sec><tp:treatment-sec sec-type="etymology" id="SECID0EWABG"><title>Etymology.</title><p>The name of species reflects the locality of this new taxon.</p></tp:treatment-sec><tp:treatment-sec sec-type="distribution" id="SECID0E2ABG"><title>Distribution.</title><p>China (Hainan).</p><!--PageBreak--><fig id="F13" position="float" orientation="portrait"><label>Map 1.</label><caption><p>Distribution of <italic><tp:taxon-name><tp:taxon-name-part taxon-name-part-type="genus" reg="Paralibiocoris">Paralibiocoris</tp:taxon-name-part></tp:taxon-name></italic> in China, Hainan Island.</p></caption><graphic xmlns:xlink="http://www.w3.org/1999/xlink" xlink:href="zookeys-789-115-g012.jpg" position="float" orientation="portrait" xlink:type="simple" id="oo_234355.jpg"/></fig></tp:treatment-sec></tp:taxon-treatment>
